# Supplementary material for: Identifying quantitatively differential chromosomal compartmentalization changes and their biological significance from Hi-C data using DARIC
Source: BMC Genomics. 2023 Oct 13;24:614. doi: 10.1186/s12864-023-09675-w (PMC10571287; doi:10.1186/s12864-023-09675-w)
Supplement: Supplementary file 3 — Additional file 3: Table 2. Analyzed Hi-C datasets from the 4DN consortium. [file 12864_2023_9675_MOESM3_ESM.xlsx]

## Sheet: SupplementaryTable2
Supplementary Table 2. Analyzed Hi-C datasets from the 4DN consortium
Note: Cell-types highlighted in blue are those passed our quality control for compartment analysis at 50kb resolution. All further analyses are based on the cell-types passed QC.
Cell	Biosource type	Enzyme	Protocol	Group	Accession	Lab	Pass QC
GM12878	immortalized cell line	Mbol	in situHi·C	B lymphocytes	4DNES3JX38VS	Erez Lieberman Aiden	Yes
KS62	immortalized cell line	Mbol	in situHi·C	Lymphoblast (Chronic Myelogenous Leukemia)	4DNESI7DEJTM	Erez Lieberman Aiden	Yes
IMR90	primary cell line	Mbol	in situHi·C	Lung fibroblasts	4DNES12EJNRU	Erez Lieberman Aiden	Yes
NHEK	primary cell	Mbol	in situHi·C	Adult Normal Human Epidermal Keratinocytcs	4DNESECNR408	Erez Lieberman Aiden	Yes
KBM7	immortalized cell line	Mbol	in situHi·C	chronic myelogenous leukemia (CML) cell line	4DNESDEK4IH8	Erez Lieberman Aiden	Yes
A549	immortalized cell line	Hindlll	Dilution Hi·C	Lung epithelial cells	4DNES98Cl6GV	Job Dekker	Yes
ACHN	primary cell	Hindlll	Dilution Hi·C	Kidney; renal cell adenocarcinoma	4DNESKJERU1C	Job Dekker	Yes
HAc	primary cell	Hindlll	Dilution Hi·C	astrocyte of the cerebellum	4DNESRA70FS4	Job Dekker	Yes
HA-sp	primary cell	Hindlll	Dilution Hi·C	astrocyte of the spinal cord	4DNES4ABKY9M	Job Dekker	Yes
HHSEC	primary cell	Hindlll	Dilution Hi·C	endothelial cell of hepatic sinusoid	4DNESQl27WR2	Job Dekker	Yes
HBMEC	primary cell	Hindlll	Dilution Hi·C	brain microvascular endothelial cell	4DNES7YXSK37	Job Dekker	Yes
HFF	immortalized cell line	Mbol	in situHi·C	Skin fibroblasts	4DNESAPF27TG	Job Dekker	Yes
DLD1	immortalized cell line	Hindlll	Dilution Hi·C	colorectal adenocarcinoma	4DNESLPMUA38	Job Dekker	Yes
HepG2	immortalized cell line	Dpnll	in situHi·C	Liver hepatocellular carcinoma	4DNESC2DEQIJ	Job Dekker	Yes
NCI-H460	immortalized cell line	Hindlll	Dilution Hi·C	Lung carcinoma	4DNES7DFQZLI	Job Dekker	Yes
RPMl-7951	immortalized cell line	Hindlll	Dilution Hi·C	skinmalignant melanoma	4DNESFBT9P40	Job Dekker	Yes
Hela	immortalized cell line	Dpnll	in situHi·C	Cervical epithelial cancer cells	4DNESCMX7LS8	Job Dekker	Yes
VCM	stem cell derived cell line	Mbol	in situHi·C	ventricular cardiomyocytes	4DNESZW700TL	Bin Ren	Yes
H1ESC	stem cell derived cell line	Dpnll	in situHi·C	ES cells	4DNES2MSJIGV	Job Dekker	Yes
HUVEC	primary cell	Mbol	in situ Hi·C	endothelial cells	4DNESHFBCS6P	Erez Lieberman Aiden	No
HMEC	primary cell	Mbol	in situ Hi·C	human primary mammary epithelial cells	4DNESIESR9HS	Erez Lieberman Aiden	No
HBVP	primary cell	Hindlll	Dilution Hi·C	brain pericyte	4DNESU7SENSK	Job Dekker	No
HEMEC	primary cell	Hindlll	Dilution Hi·C	endometrial microvascular endothelial cells	4DNESK3JJMG3	Job Dekker	No
C.ki2	immortalized cell line	Hindlll	Dilution Hi·C	a primary tumor of the kidney	4DNESIG4ELE4	Job Dekker	No
G401	immortalized cell line	Hindlll	Dilution Hi·C	rhabdoid tumor of thekidney	4DNES82UVSCQ	Job Dekker	No
Panc1	immortalized cell line	Hindlll	Dilution Hi·C	pancreatic duct of a 56-year-old, White, male with epithelioid carcinoma	4DNESCCP4KTY	Job Dekker	No
SJCRH30	immortalized cell line	Hindlll	Dilution Hi·C	bone marrow of a childwith rhabdomvosarcoma	4DNESYX5MMAP	Job Dekker	No
SK-MEL-5	immortalized cell line	Hindlll	Dilution Hi·C	melanoma cell line established from patient-derived tumo	4DNEST9AVULS	Job Dekker	No
SK-N-DZ	immortalized cell line	Hindlll	Dilution Hi·C	neuroblastoma cell line	4DNESCSJ3EIX	Erez Lieberman Aiden	No
SK-N-MC	immortalized cell line	Hindlll	Dilution Hi·C	neuroblastoma cell line	4DNESYTIFTEE	Erez Lieberman Aiden	No
T47D	immortalized cell line	Hindlll	Dilution Hi·C	epithelial cells isolated from a pleural effusion obtained from a 54-year-old female patient with an infiltrating ductal carcinoma of the breast.	4DNES21NPL2U	Erez Lieberman Aiden	No
